# Supplementary material for: The HDAC inhibitor zabadinostat is a systemic regulator of adaptive immunity
Source: Commun Biol. 2023 Jan 26;6:102. doi: 10.1038/s42003-023-04485-y (PMC9878486; doi:10.1038/s42003-023-04485-y)
Supplement: Supplementary file 3 — Supplementary Data 1 [file 42003_2023_4485_MOESM3_ESM.xlsx]

## Sheet: Fig 1a
Treatment	Target	Fold change
DMSO rep 1	HLA-A	0.95705
DMSO rep 2	HLA-A	1.00463
DMSO rep 3	HLA-A	1.04006
Zabadinostat 1nM rep 1	HLA-A	1.14605
Zabadinostat 1nM rep 2	HLA-A	0.80478
Zabadinostat 1nM rep 3	HLA-A	0.82169
Zabadinostat 10nM rep 1	HLA-A	1.17555
Zabadinostat 10nM rep 2	HLA-A	1.59475
Zabadinostat 10nM rep 3	HLA-A	1.16743
Zabadinostat 100nM rep 1	HLA-A	1.51222
Zabadinostat 100nM rep 2	HLA-A	1.4406
Zabadinostat 100nM rep 3	HLA-A	1.2283
Zabadinostat 1000nM rep 1	HLA-A	2.20891
Zabadinostat 1000nM rep 2	HLA-A	1.96337
Zabadinostat 1000nM rep 3	HLA-A	1.79419
DMSO rep 1	HLA-E	0.766442
DMSO rep 2	HLA-E	1.16604
DMSO rep 3	HLA-E	1.29235
Zabadinostat 1nM rep 1	HLA-E	0.631418
Zabadinostat 1nM rep 2	HLA-E	0.927406
Zabadinostat 1nM rep 3	HLA-E	0.842113
Zabadinostat 10nM rep 1	HLA-E	1.20581
Zabadinostat 10nM rep 2	HLA-E	1.42405
Zabadinostat 10nM rep 3	HLA-E	0.978302
Zabadinostat 100nM rep 1	HLA-E	1.40769
Zabadinostat 100nM rep 2	HLA-E	1.2749
Zabadinostat 100nM rep 3	HLA-E	1.13766
Zabadinostat 1000nM rep 1	HLA-E	1.49152
Zabadinostat 1000nM rep 2	HLA-E	2.15348
Zabadinostat 1000nM rep 3	HLA-E	2.61474
DMSO rep 1	HLA-DRA	0.864537
DMSO rep 2	HLA-DRA	1.05702
DMSO rep 3	HLA-DRA	1.09429
Zabadinostat 1nM rep 1	HLA-DRA	1.03288
Zabadinostat 1nM rep 2	HLA-DRA	0.92445
Zabadinostat 1nM rep 3	HLA-DRA	1.07041
Zabadinostat 10nM rep 1	HLA-DRA	2.30463
Zabadinostat 10nM rep 2	HLA-DRA	2.47013
Zabadinostat 10nM rep 3	HLA-DRA	2.24729
Zabadinostat 100nM rep 1	HLA-DRA	3.83497
Zabadinostat 100nM rep 2	HLA-DRA	4.89454
Zabadinostat 100nM rep 3	HLA-DRA	3.53737
Zabadinostat 1000nM rep 1	HLA-DRA	12.2477
Zabadinostat 1000nM rep 2	HLA-DRA	16.9805
Zabadinostat 1000nM rep 3	HLA-DRA	14.0769
DMSO rep 1	HLA-DRB1	0.913831
DMSO rep 2	HLA-DRB1	1.11729
DMSO rep 3	HLA-DRB1	0.97942
Zabadinostat 1nM rep 1	HLA-DRB1	1.01038
Zabadinostat 1nM rep 2	HLA-DRB1	0.93088
Zabadinostat 1nM rep 3	HLA-DRB1	0.80478
Zabadinostat 10nM rep 1	HLA-DRB1	1.19296
Zabadinostat 10nM rep 2	HLA-DRB1	0.943874
Zabadinostat 10nM rep 3	HLA-DRB1	1.22445
Zabadinostat 100nM rep 1	HLA-DRB1	3.22427
Zabadinostat 100nM rep 2	HLA-DRB1	2.41719
Zabadinostat 100nM rep 3	HLA-DRB1	2.92427
Zabadinostat 1000nM rep 1	HLA-DRB1	8.69186
Zabadinostat 1000nM rep 2	HLA-DRB1	10.187
Zabadinostat 1000nM rep 3	HLA-DRB1	13.335

## Sheet: Fig 1b
Treatment	Target	Fold change
DMSO rep 1	HLA-A	0.822725
DMSO rep 2	HLA-A	1.0693
DMSO rep 3	HLA-A	1.20177
Zabadinostat 10nM rep 1	HLA-A	1.02659
Zabadinostat 10nM rep 2	HLA-A	0.817902
Zabadinostat 10nM rep 3	HLA-A	0.972655
Zabadinostat 100nM rep 1	HLA-A	0.877366
Zabadinostat 100nM rep 2	HLA-A	0.880666
Zabadinostat 100nM rep 3	HLA-A	1.08423
Zabadinostat 1000nM rep 1	HLA-A	1.32869
Zabadinostat 1000nM rep 2	HLA-A	1.46409
Zabadinostat 1000nM rep 3	HLA-A	1.22101
Zabadinostat 2000nM rep 1	HLA-A	1.44393
Zabadinostat 2000nM rep 2	HLA-A	1.48452
Zabadinostat 2000nM rep 3	HLA-A	1.58343
DMSO rep 1	HLA-E	1.22547
DMSO rep 2	HLA-E	0.854607
DMSO rep 3	HLA-E	0.954842
Zabadinostat 10nM rep 1	HLA-E	1.25701
Zabadinostat 10nM rep 2	HLA-E	1.44393
Zabadinostat 10nM rep 3	HLA-E	1.04972
Zabadinostat 100nM rep 1	HLA-E	3.07184
Zabadinostat 100nM rep 2	HLA-E	2.44082
Zabadinostat 100nM rep 3	HLA-E	2.15348
Zabadinostat 1000nM rep 1	HLA-E	2.37471
Zabadinostat 1000nM rep 2	HLA-E	3.06666
Zabadinostat 1000nM rep 3	HLA-E	3.1748
Zabadinostat 2000nM rep 1	HLA-E	4.92458
Zabadinostat 2000nM rep 2	HLA-E	4.43426
Zabadinostat 2000nM rep 3	HLA-E	6.05313
DMSO rep 1	HLA-DRA	0.831238
DMSO rep 2	HLA-DRA	1.03766
DMSO rep 3	HLA-DRA	1.15936
Zabadinostat 10nM rep 1	HLA-DRA	1.01162
Zabadinostat 10nM rep 2	HLA-DRA	1.07674
Zabadinostat 10nM rep 3	HLA-DRA	0.97716
Zabadinostat 100nM rep 1	HLA-DRA	1.42734
Zabadinostat 100nM rep 2	HLA-DRA	1.20025
Zabadinostat 100nM rep 3	HLA-DRA	1.56868
Zabadinostat 1000nM rep 1	HLA-DRA	2.19872
Zabadinostat 1000nM rep 2	HLA-DRA	2.66632
Zabadinostat 1000nM rep 3	HLA-DRA	2.54399
Zabadinostat 2000nM rep 1	HLA-DRA	4.96791
Zabadinostat 2000nM rep 2	HLA-DRA	3.87471
Zabadinostat 2000nM rep 3	HLA-DRA	4.27626
DMSO rep 1	HLA-DRB1	1.15701
DMSO rep 2	HLA-DRB1	0.842262
DMSO rep 3	HLA-DRB1	1.07177
Zabadinostat 10nM rep 1	HLA-DRB1	0.948246
Zabadinostat 10nM rep 2	HLA-DRB1	1.12867
Zabadinostat 10nM rep 3	HLA-DRB1	0.897095
Zabadinostat 100nM rep 1	HLA-DRB1	1.31595
Zabadinostat 100nM rep 2	HLA-DRB1	1.49682
Zabadinostat 100nM rep 3	HLA-DRB1	2.12766
Zabadinostat 1000nM rep 1	HLA-DRB1	3.25402
Zabadinostat 1000nM rep 2	HLA-DRB1	3.5283
Zabadinostat 1000nM rep 3	HLA-DRB1	2.55411
Zabadinostat 2000nM rep 1	HLA-DRB1	11.2805
Zabadinostat 2000nM rep 2	HLA-DRB1	10.2983
Zabadinostat 2000nM rep 3	HLA-DRB1	13.5547

## Sheet: Fig 1c
i)			ii)
DMSO	Zabadinostat		DMSO	Zabadinostat
1	1.96645		1	0.852244
1	1.47351		1	0.920519
1	1.27175		1	0.997382
1	2.00107		1	1.06129

## Sheet: Fig 1d
i)	Target	Fold change			ii)	Target	Fold change
control rep 1	Aa	1.06955			control rep 1	Aa	1.00178
control rep 2		1.02569			control rep 2		1.00204
control rep 3		1.0053			control rep 3		1.00123
control rep 4		1.0019			control rep 4		1.00654
Zabadinostat rep 1	Aa	10.2078			Zabadinostat rep 1	Aa	3.46733
Zabadinostat rep 2		8.24769			Zabadinostat rep 2		1.96539
Zabadinostat rep 3		7.43025			Zabadinostat rep 3		2.18685
Zabadinostat rep 4		4.50128			Zabadinostat rep 4		2.96124
control rep 1	D1	1.00578			control rep 1	D1	1.00766
control rep 2		1.00218			control rep 2		1.00325
control rep 3		1.00054			control rep 3		1.00693
control rep 4		1.00017			control rep 4		1.00165
Zabadinostat rep 1	D1	5.66354			Zabadinostat rep 1	D1	2.25346
Zabadinostat rep 2		5.0175			Zabadinostat rep 2		1.7997
Zabadinostat rep 3		2.91344			Zabadinostat rep 3		2.81309
Zabadinostat rep 4		3.64466			Zabadinostat rep 4		2.2074
control rep 1	K1	1.00265			control rep 1	K1	1.01913
control rep 2		1.00406			control rep 2		1.01634
control rep 3		1.00163			control rep 3		1.03254
control rep 4		1.00872			control rep 4		1.02721
Zabadinostat rep 1	K1	2.76337			Zabadinostat rep 1	K1	1.43363
Zabadinostat rep 2		2.56983			Zabadinostat rep 2		1.4138
Zabadinostat rep 3		1.95304			Zabadinostat rep 3		2.12392
Zabadinostat rep 4		1.42296			Zabadinostat rep 4		1.52276
control rep 1	M3	1.01225			control rep 1	M3	1.02358
control rep 2		1.01231			control rep 2		1.01645
control rep 3		1.00612			control rep 3		1.00131
control rep 4		1.02026			control rep 4		1.01387
Zabadinostat rep 1	M3	4.43205			Zabadinostat rep 1	M3	1.54972
Zabadinostat rep 2		6.72771			Zabadinostat rep 2		2.15844
Zabadinostat rep 3		3.26265			Zabadinostat rep 3		1.52363
Zabadinostat rep 4		4.1625			Zabadinostat rep 4		1.42559
control rep 1	Q1	1.02499			control rep 1	Q1	1.00042
control rep 2		1.00118			control rep 2		1.00419
control rep 3		1.01158			control rep 3		1.00181
control rep 4		1.00884			control rep 4		1.00637
Zabadinostat rep 1	Q1	5.61619			Zabadinostat rep 1	Q1	2.53689
Zabadinostat rep 2		6.19618			Zabadinostat rep 2		1.99615
Zabadinostat rep 3		3.89238			Zabadinostat rep 3		4.85915
Zabadinostat rep 4		3.17536			Zabadinostat rep 4		2.11326
control rep 1	Q4	1.01773			control rep 1	Q4	1.00005
control rep 2		1.00784			control rep 2		1.00812
control rep 3		1.00034			control rep 3		1.00536
control rep 4		1.00296			control rep 4		1.00099
Zabadinostat rep 1	Q4	6.69655			Zabadinostat rep 1	Q4	2.01278
Zabadinostat rep 2		4.8722			Zabadinostat rep 2		1.58124
Zabadinostat rep 3		4.28648			Zabadinostat rep 3		3.48319
Zabadinostat rep 4		3.94688			Zabadinostat rep 4		1.72025
control rep 1	T3	1.00873			control rep 1	T3	1.02358
control rep 2		1.00279			control rep 2		1.01645
control rep 3		1.00482			control rep 3		1.00131
control rep 4		1.00094			control rep 4		1.01387
Zabadinostat rep 1	T3	1.41222			Zabadinostat rep 1	T3	1.27499
Zabadinostat rep 2		1.52829			Zabadinostat rep 2		1.77819
Zabadinostat rep 3		2.58103			Zabadinostat rep 3		1.52363
Zabadinostat rep 4		1.46407			Zabadinostat rep 4		1.50264
control rep 1	DMA	1.0089			control rep 1	DMA	1.02403
control rep 2		1.00138			control rep 2		1.02312
control rep 3		1.00888			control rep 3		1.0154
control rep 4		1.00414			control rep 4		1.02222
Zabadinostat rep 1	DMA	2.42085			Zabadinostat rep 1	DMA	1.27022
Zabadinostat rep 2		2.97398			Zabadinostat rep 2		1.19074
Zabadinostat rep 3		1.60392			Zabadinostat rep 3		1.34606
Zabadinostat rep 4		2.05842			Zabadinostat rep 4		1.67063
control rep 1	DMB1	1.00321			control rep 1	DMB1	1.01814
control rep 2		1.0043			control rep 2		1.00195
control rep 3		1.0164			control rep 3		1.00518
control rep 4		1.00561			control rep 4		1.02283
Zabadinostat rep 1	DMB1	3.25753			Zabadinostat rep 1	DMB1	1.80343
Zabadinostat rep 2		4.57577			Zabadinostat rep 2		2.19975
Zabadinostat rep 3		2.59929			Zabadinostat rep 3		1.8374
Zabadinostat rep 4		3.25838			Zabadinostat rep 4		1.41751
control rep 1	DMB2	1.00385			control rep 1	DMB2	1.01265
control rep 2		1.00255			control rep 2		1.00489
control rep 3		1.00234			control rep 3		1.00935
control rep 4		1.0043			control rep 4		1.00217
Zabadinostat rep 1	DMB2	6.4753			Zabadinostat rep 1	DMB2	1.61867
Zabadinostat rep 2		7.73339			Zabadinostat rep 2		2.19269
Zabadinostat rep 3		5.31014			Zabadinostat rep 3		3.52443
Zabadinostat rep 4		3.3713			Zabadinostat rep 4		2.16327
control rep 1	Eb1	1.00779			control rep 1	Eb1	1.00301
control rep 2		1.00611			control rep 2		1.01237
control rep 3		1.00718			control rep 3		1.05296
control rep 4		1.00466			control rep 4		1.01868
Zabadinostat rep 1	Eb1	3.728			Zabadinostat rep 1	Eb1	1.43186
Zabadinostat rep 2		3.10705			Zabadinostat rep 2		1.45043
Zabadinostat rep 3		2.83842			Zabadinostat rep 3		2.28068
Zabadinostat rep 4		5.23042			Zabadinostat rep 4		2.07872
control rep 1	Eb2	1.01829			control rep 1	Eb2	1.0216
control rep 2		1.0206			control rep 2		1.00178
control rep 3		1.00765			control rep 3		1.02197
control rep 4		1.02137			control rep 4		1.01758
Zabadinostat rep 1	Eb2	1.4248			Zabadinostat rep 1	Eb2	1.09179
Zabadinostat rep 2		0.818917			Zabadinostat rep 2		0.89814
Zabadinostat rep 3		0.807758			Zabadinostat rep 3		1.44801
Zabadinostat rep 4		1.34985			Zabadinostat rep 4		0.91366

## Sheet: Fig 2a
BEAS2B	Zabadinostat [nM]	Rep 1	Rep 2	Rep 3
GAPDH	0	0.958221	0.974262	1.07116
	10	0.993079	0.958458	1.05061
	100	0.959886	0.998192	1.05763
	1000	1.13585	0.90438	0.960199
CIITA	0	0.846421	1.25609	0.946721
	10	1.07618	1.15805	1.33309
	100	1.12784	1.58337	1.62249
	1000	1.87443	2.51194	2.24502

## Sheet: Fig 2b
NBE1	Zabadinostat [nM]	Rep 1	Rep 2	Rep 3
GAPDH	0	0.999144	1.00497	0.996218
	10	0.998185	1.00673	0.997868
	100	1.02207	1.02276	0.996188
	1000	1.0004	1.00235	1.00462
CIITA	0	1.0476	1.06905	1.08807
	10	1.16796	1.69118	1.11917
	100	1.88039	1.88146	0.870733
	1000	3.49982	3.20525	2.72913

## Sheet: Fig 2c
BEAS2B	siRNA	Zabadinostat [nM]	Rep 1	Rep 2	Rep 3
HLA-A	siGFP	0	0.782773	1.27162	1.00463
	siGFP	10	1.19135	1.27794	1.40783
	siGFP	100	1.30435	1.66248	1.7211
	siGFP	1000	1.96791	2.76383	2.76383
	siCIITA	0	0.522968	0.931642	0.417934
	siCIITA	10	0.871368	0.878366	0.626835
	siCIITA	100	0.748162	0.832185	1.00985
	siCIITA	1000	1.12501	1.74144	1.05937
HLA-B	siGFP	0	1.06329	0.965171	0.971553
	siGFP	10	1.20643	1.15201	1.0423
	siGFP	100	0.842695	0.702402	0.812298
	siGFP	1000	0.61928	0.440036	0.651859
	siCIITA	0	0.433029	0.210993	0.522932
	siCIITA	10	0.327621	0.155503	0.450378
	siCIITA	100	0.377662	0.0838149	0.435219
	siCIITA	1000	0.207751	0.179986	0.328709
HLA-DMB	siGFP	0	1.32793	0.713655	1.04418
	siGFP	10	3.81762	3.40214	3.32387
	siGFP	100	6.29543	4.69156	6.90768
	siGFP	1000	30.0154	18.9944	24.0571
	siCIITA	0	0.144883	0.127957	0.164067
	siCIITA	10	0.433579	0.51079	0.342956
	siCIITA	100	1.6982	3.74481	2.37629
	siCIITA	1000	3.83905	7.73829	6.06424
HLA-DOA	siGFP	0	1.09253	0.804711	1.13314
	siGFP	10	4.70302	3.09385	3.80181
	siGFP	100	5.33769	4.77003	9.3078
	siGFP	1000	16.4604	16.5904	24.1653
	siCIITA	0	0.642022	0.545257	0.713556
	siCIITA	10	0.787934	0.525121	1.07752
	siCIITA	100	1.70578	0.80868	2.18465
	siCIITA	1000	6.94772	4.87467	7.44036

## Sheet: Fig 2d
NBE1	siRNA	Zabadinostat [nM]	Rep 1	Rep 2	Rep 3
HLA-A	siGFP	0	1.02205	1.23364	0.795252
	siGFP	10	1.23694	1.46577	0.867359
	siGFP	100	1.73109	1.76379	1.5578
	siGFP	1000	2.11451	2.13857	1.53809
	siCIITA	0	0.543796	0.375093	0.269922
	siCIITA	10	0.549916	0.437581	0.213106
	siCIITA	100	0.710999	0.456027	0.362716
	siCIITA	1000	1.21998	0.889346	0.517962
HLA-B	siGFP	0	1.02369	0.949846	1.02843
	siGFP	10	0.621012	0.60868	0.522242
	siGFP	100	0.847074	0.573768	0.490117
	siGFP	1000	0.551477	0.442726	0.46516
	siCIITA	0	0.632316	0.691621	0.832644
	siCIITA	10	0.385741	0.300468	0.522496
	siCIITA	100	0.331417	0.223783	0.358062
	siCIITA	1000	0.236265	0.0948214	0.33126
HLA-DMB	siGFP	0	1.01186	1.01711	0.971645
	siGFP	10	3.02856	3.51566	2.40838
	siGFP	100	3.8219	4.124	2.18193
	siGFP	1000	10.1283	7.62379	6.17087
	siCIITA	0	0.219394	0.233062	0.423481
	siCIITA	10	0.241177	0.130642	0.479755
	siCIITA	100	0.458607	0.149429	0.618622
	siCIITA	1000	1.02958	0.373854	1.85886
HLA-DOA	siGFP	0	1.32749	0.709906	1.04718
	siGFP	10	2.06305	0.816077	0.939159
	siGFP	100	2.22654	1.3946	2.01995
	siGFP	1000	3.69973	1.86878	2.96676
	siCIITA	0	0.417637	0.605035	0.950871
	siCIITA	10	0.339808	0.803359	0.940042
	siCIITA	100	0.621819	0.812051	1.0337
	siCIITA	1000	0.777041	1.00653	1.58293

## Sheet: Fig 2e
i)							ii)
treatment	siRNA	target	Rep 1	Rep 2	Rep 3			CIITA/Actin - Row	Fold change
DMSO	siGFP	GAPDH	1.01477	1.04117	0.946469			1	1
ZAB	siGFP		1.05255	1.20835	0.78416			2	1.54565
DMSO	siCIITA		1.06763	0.942373	0.994008			3	0.374267
ZAB	siCIITA		0.969889	1.14242	0.903545			4	0.56192
DMSO	siGFP	CIITA	0.792144	1.06859	1.18264
ZAB	siGFP		1.61833	1.8794	1.67654
DMSO	siCIITA		0.524042	0.502765	0.613157
ZAB	siCIITA		0.860201	0.710243	0.703172

## Sheet: Fig 2f
treatment	siRNA	ip	target	Rep 1	Rep 2	Rep 3
DMSO	siGFP	IgG	HLA-A	0.0160207	0.0113477	0.0126384
Zabadinostat	siGFP	IgG		0.0172506	0.0134272	0.0112869
DMSO	siCIITA	IgG		0.0171355	0.0153057	0.0147088
Zabadinostat	siCIITA	IgG		0.0181849	0.0174642	0.0148477
DMSO	siGFP	H3		0.522059	0.638503	0.582641
Zabadinostat	siGFP	H3		0.637686	0.624274	0.476769
DMSO	siCIITA	H3		0.629253	0.459182	0.52334
Zabadinostat	siCIITA	H3		0.612453	0.472963	0.488401
DMSO	siGFP	H3K9		4.13594	3.49749	2.91229
Zabadinostat	siGFP	H3K9		7.55544	5.68685	6.68529
DMSO	siCIITA	H3K9		2.07487	2.77285	2.41511
Zabadinostat	siCIITA	H3K9		4.03956	3.32969	4.36246
DMSO	siGFP	IgG	HLA-B	0.0322946	0.0248211	0.0334569
Zabadinostat	siGFP	IgG		0.0309445	0.0386046	0.0265722
DMSO	siCIITA	IgG		0.0412019	0.0291201	0.0351695
Zabadinostat	siCIITA	IgG		0.0293547	0.030464	0.028613
DMSO	siGFP	H3		0.327735	0.342282	0.332618
Zabadinostat	siGFP	H3		0.360226	0.331858	0.332214
DMSO	siCIITA	H3		0.376165	0.340337	0.260017
Zabadinostat	siCIITA	H3		0.302674	0.345912	0.277696
DMSO	siGFP	H3K9		5.46539	4.47293	4.84009
Zabadinostat	siGFP	H3K9		6.63826	6.2187	5.84954
DMSO	siCIITA	H3K9		3.41673	3.23656	4.05539
Zabadinostat	siCIITA	H3K9		4.05442	4.52642	4.19322
DMSO	siGFP	IgG	HLA-DMB	0.0248276	0.0181309	0.0254036
Zabadinostat	siGFP	IgG		0.0215195	0.0204817	0.0181186
DMSO	siCIITA	IgG		0.0286479	0.0244537	0.0236064
Zabadinostat	siCIITA	IgG		0.0212813	0.0223999	0.0174411
DMSO	siGFP	H3		0.521097	0.423164	0.565355
Zabadinostat	siGFP	H3		0.458211	0.500129	0.484847
DMSO	siCIITA	H3		0.537847	0.453764	0.463542
Zabadinostat	siCIITA	H3		0.446824	0.475113	0.532851
DMSO	siGFP	H3K9		0.351295	0.275547	0.313084
Zabadinostat	siGFP	H3K9		1.14138	1.03894	0.939741
DMSO	siCIITA	H3K9		0.218642	0.246821	0.199919
Zabadinostat	siCIITA	H3K9		0.531251	0.422598	0.493577
DMSO	siGFP	IgG	HLA-DOA	0.0385847	0.0418983	0.0291178
Zabadinostat	siGFP	IgG		0.0285669	0.0318621	0.037077
DMSO	siCIITA	IgG		0.0363241	0.0348694	0.0260626
Zabadinostat	siCIITA	IgG		0.0248935	0.0350952	0.0361424
DMSO	siGFP	H3		0.823048	0.85497	0.664546
Zabadinostat	siGFP	H3		0.903702	0.804827	0.684871
DMSO	siCIITA	H3		0.73619	0.753648	0.815534
Zabadinostat	siCIITA	H3		0.698371	0.849864	0.706529
DMSO	siGFP	H3K9		0.405803	0.42789	0.392751
Zabadinostat	siGFP	H3K9		1.05665	0.828289	0.925106
DMSO	siCIITA	H3K9		0.225299	0.25733	0.265025
Zabadinostat	siCIITA	H3K9		0.650061	0.591098	0.557115

[truncated: 37 more sheets: Fig 3a, Fig 3b, Fig 3c, Fig 3d, Fig 4a, Fig 4b, Fig 5a, Fig 5b, Fig 5c, Fig 6a, Fig 6b, Fig 6c, Fig 7a, Fig 7b, Fig S1a, Fig S1b, Fig S1c, Fig S1d, Fig S3a, Fig S3b …]
